# Supplementary material for: Seroprevalence of Anti-SARS-CoV-2 Antibodies Following the Omicron BA.1 Wave
Source: Int J Environ Res Public Health. 2023 Feb 18;20(4):3665. doi: 10.3390/ijerph20043665 (PMC9959557; doi:10.3390/ijerph20043665)
Supplement: Supplementary file 1 [file ijerph-20-03665-s001.zip]

Archive with 1 entries (1 files):
- ijerph-2204005-supplementary.pdf
